# Supplementary material for: Virome of Grapevine Germplasm from the Anapa Ampelographic Collection (Russia)
Source: Viruses. 2022 Jun 15;14(6):1314. doi: 10.3390/v14061314 (PMC9230720; doi:10.3390/v14061314)
Supplement: Supplementary file 1 [file viruses-14-01314-s001.zip › Supplementary Tables.xlsx]

## Sheet: TableS1 
Supplementary materials, Shvets et al., 2022. Virome of Grapevine Germplasm from the Аnapa Ampelographic Collection (Russia)
Supplementary Table S1. Basic information of sampled vineyards and viral infection
Sample number	Variety	Species/interspecific hybrid	Country of origin	Berry color	Table / Wine	Symptoms	Virus/Viroid
1541	Memory Dombkovskoy	Grapevine	Russia	Red-skinned	Table grape	The plant has single leaves with yellow dots located along the veins of the leaf	GRSPaV, GPGV, GFkV, GSyV-1, HSVd, GYSVd-1
1542	Remaily Seedless	Vitis interspecific crossing	USA	White-skinned	Table grape	The plant has shoots with severe leaf deformation and short internodes; in addition, there is a strong millerandage and uneven ripening	GRSPaV, GPGV, GFkV, HSVd, GYSVd-1
1543	Zarif	Vitis vinifera Linne subsp. vinifera	Tajikistan	Red-skinned	Table grape	About half of the leaves have symptoms of chlorosis, most of them develop red dots located along the veins and gradually merging into larger spots; there are vines with shortened internodes	GRSPaV, GPGV, GFkV, GSyV-1, GLRaV-2, HSVd, GYSVd-1
1544	Vanessa Seedless	Vitis interspecific crossing	Canada	Red-skinned	Table grape	The plant displays symptoms of severe leafroll	HSVd, GYSVd-1
1549	Prikubansky	Vitis interspecific crossing	Russia	Red-skinned	Table grape	The plant has several shoots with shortened internodes and double nodes	GRSPaV, GPGV, GFkV, GSyV-1, GaJV-1, HSVd, GYSVd-1
1550	Kubanets	Vitis interspecific crossing	Russia	Red-skinned	Wine grape	The plant has single leaves with red-orange dots located along the veins of the leaf	GRSPaV, GPGV, GFkV, GaJV-1, HSVd, GYSVd-1
1551	Dostoyny	Grapevine	Russia	Red-skinned	Wine grape	The plant has symptoms of slight leafroll	GRSPaV, GPGV, GFkV, GVLV, GaJV-1, HSVd, GYSVd-1
1552	Velvet	Vitis vinifera Linne subsp. vinifera	Russia	White-skinned	Wine grape	No symptoms	GRSPaV, GPGV, GFkV, GSyV-1, GRVFV, GVKV, GaJV-1, HSVd, GYSVd-1
1554	Krasnostop AZOS	Vitis vinifera	Russia	Red-skinned	Wine grape	The plant has shoots that have a zigzag growth, as well as shortened internodes; leaves display symptoms of leafroll, yellowing, and red dot formation along the veins	GRSPaV, GPGV, GFkV, GSyV-1, GRVFV, GLRaV-3, GaJV-1, HSVd, GYSVd-1
1556	Kuldzhinsky	Grapevine	China	Pink-skinned	Wine grape	The plant has several branches with leaves that have chlorotic yellowing of the edges, gradually turning into yellowing of the interveinal space of the leaf	GRSPaV, GPGV, GFkV, GRVFV, GAMaV, GaJV-1, HSVd, GYSVd-1
1557	Pervenec Magaracha	Vitis vinifera х (Vitis vinifera x (Vitis vinifera + Vitis riparia + Vitis rupestris))	Ukraine	White-skinned	Table grape	The plant has several shoots with shortened internodes and double nodes	GRSPaV, GPGV, GFkV, GSyV-1, GaJV-1, GYSVd-1
1560	Crystal	Grapevine	Hungary	White-skinned	Wine grape	The plant has several branches with leaves that have chlorotic yellowing of the edges, gradually turning into yellowing of the interveinal space of the leaf	GRSPaV, GPGV, GVT, GFkV, GSyV-1, GRVFV, GaJV-1, HSVd, GYSVd-1
1561	Alcor	Grapevine	Russia	Red-skinned	Wine grape	About half of the leaves of the plant have symptoms of chlorosis, most of the leaves develop yellow and red dots arranged randomly; there are vines with double knots	GRSPaV, GPGV, GVT, GFkV, GSyV-1, GRVFV, HSVd, GYSVd-1
1562	Gars Levelyu	Vitis vinifera Linne subsp. vinifera	Unknown	White-skinned	Wine grape	Most leaves have symptoms of chlorotic yellowing and leafroll	GRSPaV, GPGV, GVA, GSyV-1, GRVFV, GLRaV-1, GV-Sat, GVLV, HSVd, GYSVd-1
1563	Saperavi Severnyi	Vitis interspecific crossing	Russia	Red-skinned	Wine grape	About half of the leaves have chlorotic yellowing, some develop red dots along the veins; typically, the upper parts of the shoots have shortened internodes	GRSPaV, GPGV, GVT, HSVd, GYSVd-1, VCV
1566	Yurovsky	Grapevine	Russia	Red-skinned	Wine grape	The plant has a small number of leaves with symptoms of chlorosis, as well as leaves with yellow dots randomly scattered in the interveinal space; there are single vines with shortened internodes and double nodes	GRSPaV, GPGV, GSyV-1, GaJV-1, HSVd, GYSVd-1
1567	Memory Verderevsky	Grapevine	Moldova	White-skinned	Table grape	The plant has single leaves with signs of leafroll and deformation	GRSPaV, GPGV, GFkV, GSyV-1, GRVFV, GaJV-1, HSVd, GYSVd-1
1569	Krasnostop Anapskiy	Grapevine	Russia	Red-skinned	Wine grape	The plant does not display symptoms of a viral infection, however, it has several leaves with red veins and red dots along the leaf contour	GRSPaV, GPGV, GVT, GFkV, GSyV-1, GRVFV, GaJV-1, HSVd, GYSVd-1, AGVd
1570	Italia	Vitis vinifera Linne subsp. vinifera	Italy	White-skinned	Table grape	Chlorotic yellowing of leaves	GRSPaV, GPGV, GFkV, GSyV-1, GRVFV, GLRaV-2, GaJV-1, HSVd, GYSVd-1
1572	Unknown	Grapevine	Unknown	Red-skinned	Unknown	Chlorosis of the interveinal space of the leaf, followed by the formation of red spots; veins remain green	GRSPaV, GPGV, GVLV, HSVd, GYSVd-1
1573	Romulus	Vitis interspecific crossing	USA	White-skinned	Table grape	Leafroll followed by yellowing and drying out	GRSPaV, GPGV, GSyV-1, GRVFV, HSVd, GYSVd-1
1574	Albillo Krimskii	Vitis vinifera Linne subsp. vinifera	Spain	White-skinned	Wine grape	The plant has a large number of leaves with yellow dots along the veins that merge and develop into chlorosis of the interveinal space of the leaf	GRSPaV, GPGV, GVT, GSyV-1, GRVFV, GLRaV-4 (strain GLRaV-5), GVLV, GaJV-1, HSVd, GYSVd-1
1575	Italian Riesling	Vitis vinifera Linne subsp. vinifera	Italy	White-skinned	Wine grape	Most leaves are characterized by the formation of yellow dots along the veins that merge and develop into chlorosis of the interveinal space of the leaf	GRSPaV, GPGV, GSyV-1, GRVFV, GLRaV-1, GaJV-1, HSVd, GYSVd-1
1579	Cabernet Sauvignon	Vitis vinifera Linne subsp. vinifera	France	Red-skinned	Wine grape	The leaves display symptoms of leafroll, as well as the formation of red dots, gradually coloring the interveinal space in red	GRSPaV, GPGV, GVT, GFkV, GSyV-1, GRVFV, GRGV, GLRaV-3, GVLV, HSVd, GYSVd-1
1581	Goruli Mtsvane	Vitis vinifera Linne subsp. vinifera	Georgia	White-skinned	Wine grape	The leaves, starting from the edges, develop chlorosis of the interveinal space	GRSPaV, GPGV, GFkV, GSyV-1, GRVFV, GVLV, GaJV-1, HSVd, GYSVd-1
1584	Unknown	Grapevine	Unknown	Unknown	Unknown	Most leaves , starting from the edges, develop chlorosis of the interveinal space; in addition, there are shoots with shortened internodes and severe deformation of young leaves	GRSPaV, GPGV, GVT, GFkV, GSyV-1, GRVFV, GLRaV-2, HSVd, GYSVd-1
1587	Unknown	Grapevine	Unknown	Red-skinned	Unknown	Uniform reddening of the leaves of the upper shoots, starting from the edges of the leaf; veins remain green	GRSPaV, GPGV, GFkV, HSVd, GYSVd-1
1588	Unknown	Grapevine	Unknown	Red-skinned	Unknown	A large number of leaves are turning completely red, including veins	GRSPaV, GPGV, GVT, GFkV, GSyV-1, GRVFV, GLRaV-2, GLRaV-2 (strain GRSLaV), GVLV, GaJV-1, HSVd, GYSVd-1
1862	Memory Dombkovskoy	Grapevine	Russia	Red-skinned	Table grape	The plant displays symptoms of chlorotic yellowing of leaves in the form of a mosaic, as well as drying out of leaves and bunches, which may be associated with the presence of a fungal infection	GRSPaV, GPGV, GSyV-1, GaJV-1, HSVd, GYSVd-1
1863	Riesling AZOS	Grapevine	Russia	White-skinned	Wine grape	Incompatibility of rootstock and scion (thin rootstock, thick scion); most leaves do not have symptoms of a viral infection, however, there are single leaves with yellow dots along the veins	GRSPaV, GPGV, GFkV, HSVd, GYSVd-1
1865	Saturn	Vitis interspecific crossing	USA	Red-skinned	Table grape	The leaves display symptoms of leafroll, as well as the formation of red dots, gradually coloring the interveinal space in red	GRSPaV, GPGV, GFkV, GSyV-1, HSVd, GYSVd-1
1867	Mars	Vitis interspecific crossing	USA	black-skinned	Table grape	The leaves display symptoms of leafroll, as well as chaotic formation of yellow dots, gradually merging and forming chlorotic spots	GRSPaV, GPGV, GSyV-1, VCV, HSVd, GYSVd-1
1868	Isabella	Vitis Labrusca linne x Meslier Petit	USA	Red-skinned	Wine grape	No symptoms	GRSPaV, GPGV, GFkV, GSyV-1, GRVFV, HSVd, GYSVd-1
1871	Hibernal	Vitis vinifera Linne subsp. vinifera	Germany	White-skinned	Unknown	The leaves display symptoms of leafroll, as well as the formation of yellow dots along the veins	GRSPaV, GPGV, GFkV, GRGV, HSVd, GYSVd-1
1872	Nadezhda AZOS	Vitis interspecific crossing	Russia	Red-skinned	Table grape	No symptoms	GRSPaV, GPGV, GFkV, GSyV-1, GRVFV, GLRaV-2, GULV, HSVd, GYSVd-1
1873	Unknown	Grapevine	Unknown	Red-skinned	Unknown	The plant has several forms of leaf coloration; some of the leaves are uniformly colored red, starting from the edges, others have red dots along the veins; the veins on all leaves initially remain green, but redden over time; some leaves display leafroll symptoms; single green leaves have a deformed shape with thin, twisted veins and small chaotic yellow dots	GRSPaV, GPGV, GVA, GVB, GVT, GFkV, GSyV-1, GRVFV, GLRaV-2, GLRaV-3, HSVd, GYSVd-1
1875	Kriulyanskii	Vitis interspecific crossing	Moldova	Pink-skinned	Table grape	Single leaves display chlorotic yellowing in the form of a mosaic; some other leaves are red, but the veins in both cases are green	GRSPaV, GPGV, GVT, GFkV, GSyV-1, GRVFV, GLRaV-2, GaJV-1, HSVd, GYSVd-1
1876	Ranny Magaracha		Russia	Red-skinned	Table grape	The leaves develop red dots along the veins, gradually coloring the interveinal space in red; leaves with large green veins have chlorosis	GRSPaV, GPGV, GFkV, GLRaV-1, GLRaV-2, GLRaV-2 (strain GRSLaV), GLRaV-3, HSVd, GYSVd-1
1881	Vostorg	Vitis interspecific crossing	Russia	White-skinned	Table grape	The leaves develop chlorosis in the form of a grid; in addition, there are corrugated leaves that have a slight sheen and crunch	GRSPaV, GPGV, GFkV, GSyV-1, HSVd, GYSVd-1
1883	Muscat Hamburg	Vitis vinifera Linne subsp. vinifera	United Kingdom	Red-skinned	Table grape	Some leaves display symptoms of marbling; there are double knots on the vines	GRSPaV, GFkV, GSyV-1, GaJV-1, HSVd, GYSVd-1, GULV
1885	Carson	Grapevine	Unknown	White-skinned	Wine grape	The leaves develop red dots along the veins, gradually coloring the interveinal space in red; leaves with large green veins have chlorosis	GRSPaV, GPGV, GVT, GFkV, GSyV-1, HSVd, GYSVd-1
1886	Podarok Zaporozhyu	Grapevine	Ukraine	White-skinned	Table grape	Some leaves display symptoms of leafroll	GRSPaV, GPGV, GSyV-1, GaJV-1, GULV, HSVd, GYSVd-1
1888	Unknown	Grapevine	Unknown	Red-skinned	Unknown	Most leaves display symptoms of leafroll; the leaves are red with green veins	GRSPaV, GPGV, GVA, GVF, GSyV-1, GRVFV, GRGV, GLRaV-1, GaJV-1, HSVd, GYSVd-1
1889	Unknown	Grapevine	Unknown	Red-skinned	Unknown	Most of the leaves display chlorotic yellowing, slight deformation and leafroll; the vines have double knots and shortened internodes	GRSPaV, GPGV, GSyV-1, GRVFV, GaJV-1, VCV, HSVd, GYSVd-1
1890	Unknown	Grapevine	Unknown	Red-skinned	Unknown	Most of the leaves, starting from the edges, display a uniform reddening	GRSPaV, GPGV, GVT, GFkV, GSyV-1, GRVFV, GaJV-1, HSVd, GYSVd-1
1891	Unknown	Grapevine	Unknown	White-skinned	Unknown	Some leaves have small veins; there are deformed, perforated leaves; the rootstock develops galls, presumably the plant has a bacterial infection	GRSPaV, GPGV, GFkV, GSyV-1, HSVd, GYSVd-1
1892	Unknown	Grapevine	Unknown	White-skinned	Unknown	The leaves display symptoms of severe leafroll, chlorosis, as well as the formation of yellow dots along the veins; some vines have very short zigzag internodes	GRSPaV, GPGV, GVA, GFkV, GSyV-1, GLRaV-1, GV-Sat, HSVd, GYSVd-1

## Sheet: TableS2 
Supplementary materials, Shvets et al., 2022. Virome of Grapevine Germplasm from the Аnapa Ampelographic Collection (Russia)
Supplementary Table S2. Complete sequences of viruses and viroids uploaded into GenBank with their identifier. Pairwise identity value with the closet genome was determined for each isolates.
Virus/Viroid	Library	Isolate	GenBank identifier	Blastn search
				Closest genome	Pairwise identity, %	Country
GFkV	N3	A1567c	ON567253	MN716779.1	92.06%	USA
	N5	A1891c	ON567254	MW246580.1	94.78%	USA
	N6	A1550c	ON567255	MN716779.1	94.25%	USA
	N10	A1543c	ON584178	MN716779.1	93.40%	USA
	N15	A1560c	ON584179	MN716779.1	94.81%	USA
	N19	A1570c	ON584180	MN716779.1	93.13%	USA
	N24	A1579c	ON584181	MN716779.1	89.79%	USA
	N25	A1865c	ON584182	MN716779.1	91.90%	USA
	N27	A1871c	ON584183	MN716779.1	93.17%	USA
	N39	A1584c	ON584184	MN716779.1	93.36%	USA
	N40	A1587c	ON584185	MW246580.1	92.10%	USA
	N41	A1588c	ON584186	MN716779.1	90.69%	USA
	N47	A1890c	ON584187	MW246580.1	93.98%	USA
GLRaV-1	N16	A1562d	ON620256	MH807219.1	86.59%	n/a
	N23	A1575d	ON645910	MZ344577.1	99.65%	n/a
	N30	A1876d	ON620255	KU674796.1	97.46%	USA
	N45	A1888d	ON645908	MH807218.1	88.17%	n/a
	N48	A1892d	ON645909	MH807213.1	87.66%	n/a
GLRaV-2	N10	A1543e	ON645911	MH814502.1	99.46%	n/a
	N28	A1873e	ON645912	OM179873.1	99.08%	Australia
	N30	A1876e	ON645913	MH814492.1	93.39%	n/a
	N39	A1584e	ON645914	MH814502.1	99.52%	n/a
	N41	A1588e	ON645915	MH814502.1	99.53%	n/a
GRSLaV	N41	A1588j	ON645916	MH814492.1	99.42%	n/a
GLRaV-3	N14	A1554f	ON645917	KX756668.1	99.51%	Brazil
	N24	A1579f	ON645918	MH814486.1	99.57%	n/a
	N28	A1873f	ON645919	MH814489.1	99.59%	n/a
	N30	A1876f	ON645920	MH814483.1	99.49%	n/a
GLRaV-4	N22	A1574g	ON645921	MF669481.1	93.38%	USA
GPGV	N4	A1881h	ON620246	BK011101.1	97.71%	Italy
	N22	A1574h	ON620247	MK514528.1	97.75%	USA
	N23	A1575h	ON548147	BK011095.1	97.42%	Italy
	N26	A1868h	ON548148	KU949328.1	98.04%	Slovakia
	N28	A1873h	ON548149	BK011064.1	98.46%	Italy
	N34	A1542h	ON548150	MK514528.1	97.79%	USA
	N37	A1872h	ON548151	BK011095.1	97.53%	Italy
	N38	A1581h	ON548152	MK514528.1	97.97%	USA
	N39	A1584h	ON548153	KU949328.1	98.49%	Slovakia
	N41	A1588h	ON620248	MK514528.1	98.54%	USA
	N46	A1889h	ON620249	KU949328.1	98.21%	Slovakia
	N47	A1890h	ON620250	KU949328.1	96.92%	Slovakia
	N48	A1892h	ON567239	KX522755.1	98.41%	Germany
GRSPaV	N1	A1557k	ON669137	MG938347.1	89.65%	France
	N3	A1567k	ON669138	MG938309.1	96.68%	France
	N4	A1881k	ON669139	MG938312.1	98.75%	France
	N5	A1891k	ON669140	KX274274.1	97.35%	Slovakia
	N6	A1550k	ON669141	MG938303.1	94.54%	France
	N8	A1541k	ON669142	MG938309.1	96.57%	France
	N9	A1863k	ON669143	KX274276.1	97.94%	Slovakia
	N10	A1543k	ON669144	MG938310.1	83.57%	France
	N14	A1554k	ON669145	MF979534.1	97.62%	Croatia
	N15	A1560k	ON669146	MG938304.1	87.02%	France
	N16	A1562k	ON669147	MG938313.1	97.87%	France
	N18	A1566k	ON669148	MG938328.1	97.92%	France
	N20	A1572k	ON669149	MG938311.1	98.37%	France
	N22	A1574k	ON669150	MG938311.1	98.36%	France
	N23	A1575k	ON669151	MW246585.1	97.59%	USA
	N26	A1868k	ON669152	MW246585.1	98.08%	USA
	N28	A1873k	ON669153	MG938304.1	98.30%	France
	N30	A1876k	ON669154	KX274275.1	96.37%	Slovakia
	N31	A1883k	ON669155	MG938328.1	98.11%	France
	N32	A1885k	ON669156	MG938310.1	97.61%	France
	N35	A1549k	ON669157	MN228487.1	98.35%	Belgium
	N36	A1561k	ON669158	MW246585.1	98.12%	USA
	N37	A1872k	ON669159	MG938347.1	92.38%	France
	N38	A1581k	ON669160	MG938347.1	95.21%	France
	N39	A1584k	ON669161	MN228487.1	98.10%	Belgium
	N41	A1588k	ON669162	MG938307.1	97.04%	France
	N42	A1862k	ON669163	KX274275.1	97.83%	Slovakia
	N43	A1867k	ON669164	MW246584.1	96.51%	USA
	N45	A1888k	ON669165	KX274274.1	98.31%	Slovakia
	N46	A1889k	ON669166	MG938311.1	98.27%	France
	N47	A1890k	ON669167	MG938310.1	98.52%	France
	N48	A1892k	ON669168	KX274275.1	97.87%	Slovakia
GV-Sat	N16	A1562m	ON567245	MH802034.1	95.53%	n/a
	N48	A1892m	ON567246	KC149510.1	94.81%	USA
GVA	N16	A1562o	ON567247	MW309530.1	85.62%	South Africa
	N28	A1873o	ON567248	MZ440718.1	84.99%	n/a
	N45	A1888o	ON567249	MW309530.1	81.41%	South Africa
	N48	A1892o	ON567250	MW309530.1	85.97%	South Africa
GVB	N28	A1873p	ON567251	JX513897.1	90.14%	USA
GVF	N45	A1888q	ON567252	MW309671.1	92.59%	South Africa
GVT	N28	A1873s	ON620251	MH674179.1	95.81%	n/a
	N32	A1885s	ON620252	MH674171.1	89.55%	France
	N39	A1584s	ON620253	MH158659.1	95.89%	China
VCV (RdRp)	N43	A1867w	ON567240	LC602838.1	95.01%	Japan
	N46	A1889w	ON567241	LC602838.1	95.97%	Japan
VCV (CP)	N17	A1563w	ON567242	LC602841.1	92.91%	Japan
	N43	A1867w	ON567243	LC602841.1	90.64%	Japan
	N46	A1889w	ON567244	LC602841.1	90.77%	Japan
AGVd	N7	A1569a	ON669251	MH476217.1	93.96%	India
GYSVd-1	N4	A1881b	ON669169	KX966267.1	98.91%	China
	N5	A1891b	ON669170	OK139008.1	99.72%	Slovenia
	N6	A1550b	ON669171	KY039380.1	100.00%	Slovakia
	N7	A1569b	ON669172	KX966267.1	98.91%	China
	N8	A1541b	ON669173	X87918.1	100.00%	Germany
	N9	A1863b	ON669174	KY039380.1	99.17%	Slovakia
	N11	A1544b	ON669175	MW357719.1	97.51%	Brazil
	N12	A1551b	ON669176	KX966259.1	95.64%	China
	N13	A1552b	ON669177	KX966259.1	100.00%	China
	N14	A1554b	ON669178	KX966267.1	99.73%	China
	N15	A1560b	ON669179	OK138979.1	100.00%	Slovenia
	N16	A1562b	ON669180	X87911.1	100.00%	Germany
	N18	A1566b	ON669181	KP010005.1	100.00%	Thailand
	N19	A1570b	ON669182	KP010005.1	100.00%	Thailand
	N21	A1573b	ON669183	OK139002.1	99.72%	Slovenia
	N22	A1574b	ON669184	KX966267.1	98.64%	China
	N24	A1579b	ON669185	KP010005.1	100.00%	Thailand
	N25	A1865b	ON669186	KY039380.1	100.00%	Slovakia
	N26	A1868b	ON669187	AB742223.1	99.72%	India
	N27	A1871b	ON669188	KX966267.1	99.73%	China
	N28	A1873b	ON669189	KP010005.1	100.00%	Thailand
	N29	A1875b	ON669190	KX966268.1	99.18%	China
	N30	A1876b	ON669191	KP010005.1	100.00%	Thailand
	N31	A1883b	ON669192	MF979527.1	98.90%	Croatia
	N34	A1542b	ON669193	KY039380.1	100.00%	Slovakia
	N37	A1872b	ON669194	OK138979.1	97.53%	Slovenia
	N38	A1581b	ON669195	MT454067.1	99.73%	India
	N39	A1584b	ON669196	KY039380.1	100.00%	Slovakia
	N40	A1587b	ON669197	KX966268.1	99.73%	China
	N41	A1588b	ON669198	KX966267.1	97.28%	China
	N42	A1862b	ON669199	KP010005.1	100.00%	Thailand
	N43	A1867b	ON669200	KY039380.1	99.17%	Slovakia
	N44	A1886b	ON669201	KP010005.1	99.45%	Thailand
	N45	A1888b	ON669202	OK138984.1	100.00%	Slovenia
	N46	A1889b	ON669203	MF979527.1	97.85%	Croatia
	N47	A1890b	ON669204	KX966271.1	99.73%	China
	N48	A1892b	ON669205	KX966267.1	99.46%	China
HSVd	N3	A1567t	ON669206	MK804770.1	97.65%	Brazil
	N4	A1881t	ON669207	MK804770.1	99.33%	Brazil
	N5	A1891t	ON669208	MK804770.1	98.32%	Brazil
	N6	A1550t	ON669209	MZ825544.1	100.00%	Russia
	N7	A1569t	ON669210	MF774874.1	99.66%	Brazil
	N8	A1541t	ON669211	X06873.1	100.00%	Germany
	N9	A1863t	ON669212	MZ825544.1	100.00%	Russia
	N10	A1543t	ON669213	MZ825544.1	100.00%	Russia
	N11	A1544t	ON669214	MZ825544.1	99.66%	Russia
	N13	A1552t	ON669215	X06873.1	98.66%	Germany
	N14	A1554t	ON669216	MF774864.1	97.99%	Brazil
	N15	A1560t	ON669217	X06873.1	100.00%	Germany
	N16	A1562t	ON669218	MK804770.1	99.00%	Brazil
	N17	A1563t	ON669219	MZ825544.1	100.00%	Russia
	N18	A1566t	ON669220	MT181127.1	98.66%	USA
	N19	A1570t	ON669221	MZ825544.1	98.99%	Russia
	N20	A1572t	ON669222	MZ825544.1	100.00%	Russia
	N21	A1573t	ON669223	MZ825544.1	100.00%	Russia
	N22	A1574t	ON669224	DQ371435.1	98.66%	China
	N23	A1575t	ON669225	MZ825544.1	100.00%	Russia
	N24	A1579t	ON669226	MZ825544.1	100.00%	Russia
	N25	A1865t	ON669227	MZ825544.1	99.33%	Russia
	N26	A1868t	ON669228	MZ825544.1	100.00%	Russia
	N27	A1871t	ON669229	MZ825544.1	100.00%	Russia
	N28	A1873t	ON669230	MZ825544.1	98.32%	Russia
	N29	A1875t	ON669231	MZ825544.1	100.00%	Russia
	N31	A1883t	ON669232	MF774866.1	97.01%	Brazil
	N32	A1885t	ON669233	MK804770.1	97.99%	Brazil
	N34	A1542t	ON669234	MZ825544.1	100.00%	Russia
	N35	A1549t	ON669235	MK804770.1	98.66%	Brazil
	N36	A1561t	ON669236	MZ825544.1	100.00%	Russia
	N37	A1872t	ON669237	MK804770.1	99.33%	Brazil
	N38	A1581t	ON669238	MZ825544.1	100.00%	Russia
	N39	A1584t	ON669239	X06873.1	98.67%	Germany
	N40	A1587t	ON669240	MF774874.1	99.33%	Brazil
	N41	A1588t	ON669241	DQ371435.1	98.33%	China
	N42	A1862t	ON669242	MZ825544.1	99.33%	Russia
	N43	A1867t	ON669243	MZ825544.1	100.00%	Russia
	N44	A1886t	ON669244	X06873.1	99.33%	Germany
	N45	A1888t	ON669245	MF774874.1	98.65%	Brazil
	N46	A1889t	ON669246	MZ825544.1	99.33%	Russia
	N47	A1890t	ON669247	MZ825544.1	100.00%	Russia
	N48	A1892t	ON669248	MT181127.1	98.33%	USA

## Sheet: TableS3
Supplementary materials, Shvets et al., 2022. Virome of Grapevine Germplasm from the Аnapa Ampelographic Collection (Russia)
Supplementary Table S3. Initial data complete or almost complete genomes for phylogenetic analysis
Pathogen's name	Number of sequences from		Total sequences number	Date of download
	GenBank	This work
GFkV	1	13	14	2022-03-23
GLRaV-1	21	5	26	2022-03-19
GLRaV-2 (including GRSLaV)	36	6	42	2022-03-26
GLRaV-3	79	4	83	2022-03-23
GLRaV-4 ( including GLRaV-5)	19	1	20	2022-03-20
GPGV	156	13	169	2022-03-25
GRSPaV	123	32	155	2022-03-28
GSatV	8	2	10	2022-03-20
GVA	53	4	57	2022-03-19
GVB	107	1	108	2022-03-18
GVF	17	1	18	2022-03-18
GVT	47	2	49	2022-03-23
VCV (RdRp)	2	2	4	2022-03-26
VCV (CP)	2	3	5	2022-03-26
AGVd	180	1	181	2022-03-20
HSVd	814	43	857	2021-04-01
GYSVd-1	205	37	242	2021-04-04

## Sheet: Table S4
Supplementary materials, Shvets et al., 2022. Virome of Grapevine Germplasm from the Аnapa Ampelographic Collection (Russia)
Supplementary Table S4. Representative virus isolates used for group definition
Genbank Acc. №	Virus	Group	References
Representative sequences for coat protein (CP)
JF811848	GLRaV-1	I	(Sabella et al., 2018)
JF811850	GLRaV-1	I	(Sabella et al., 2018)
JF811861	GLRaV-1	I	(Sabella et al., 2018)
jf811835	GLRaV-1	I	(Sabella et al., 2018)
JF811844	GLRaV-1	II	(Sabella et al., 2018)
JF811839	GLRaV-1	II	(Sabella et al., 2018)
JF811840	GLRaV-1	II	(Sabella et al., 2018)
JF811852	GLRaV-1	II	(Sabella et al., 2018)
JF811842	GLRaV-1	II	(Sabella et al., 2018)
JF811841	GLRaV-1	II	(Sabella et al., 2018)
JF811855	GLRaV-1	III	(Sabella et al., 2018)
JF811854	GLRaV-1	III	(Sabella et al., 2018)
JF811858	GLRaV-1	III	(Sabella et al., 2018)
JF811857	GLRaV-1	III	(Sabella et al., 2018)
DQ314600	GLRaV-2	H4	(Fonseca et al., 2016)
AY697863	GLRaV-2	H4	(Bertazzon et al., 2010)
FJ957744	GLRaV-2	H4	(Fonseca et al., 2016)
EU760837	GLRaV-2	H4	(Fonseca et al., 2016)
EU760844	GLRaV-2	H4	(Fonseca et al., 2016)
DQ314596	GLRaV-2	PN	(Fuchs et al., 2009)
DQ314591	GLRaV-2	PN	(Fonseca et al., 2016)
DQ314595	GLRaV-2	PN	(Fuchs et al., 2009)
DQ314608	GLRaV-2	PN	(Fuchs et al., 2009)
DQ314609	GLRaV-2	PN	(Fonseca et al., 2016)
DQ314603	GLRaV-2	PN	(Fonseca et al., 2016)
DQ911147	GLRaV-2	PN	(Bertazzon et al., 2010)
KC477192	GLRaV-2	PN	(Fonseca et al., 2016)
HQ162291	GLRaV-2	PN	(Fonseca et al., 2016)
HQ162297	GLRaV-2	PN	(Fonseca et al., 2016)
EF012721	GLRaV-2	PV20	(Jarugula et al., 2010)
EF012717	GLRaV-2	PV20	(Jarugula et al., 2010)
EF012718	GLRaV-2	BD	(Bertazzon et al., 2010)
MW715832	GLRaV-2	PV20	(Velasco and Padilla, 2021)
EF012720	GLRaV-2	RG	(Bertazzon et al., 2010)
EU760850	GLRaV-2	RG	(Jarugula et al., 2010)
EU760853	GLRaV-2	RG	(Jarugula et al., 2010)
KX000935	GVB	I	(Fonseca et al., 2016)
KX000940	GVB	I	(Fonseca et al., 2016)
KX000942	GVB	I	(Fonseca et al., 2016)
KX000938	GVB	I	(Fonseca et al., 2016)
KX000926	GVB	II	(Fonseca et al., 2016)
KX000928	GVB	II	(Fonseca et al., 2016)
KX000927	GVB	II	(Fonseca et al., 2016)
KX000929	GVB	II	(Fonseca et al., 2016)
JX513897	GVB	II	(Fonseca et al., 2016)
KX000934	GVB	II	(Fonseca et al., 2016)
KX000933	GVB	II	(Fonseca et al., 2016)
X75448	GVB	II	(Fonseca et al., 2016)
Representative sequences for the complete genome
JX559645	GLRaV-3	I	(Xiao et al., 2019)
GQ352631	GLRaV-3	I	(Xiao et al., 2019)
KX756669	GLRaV-3	I	(Xiao et al., 2019)
GU983863	GLRaV-3	I	(Xiao et al., 2019)
MH521101	GLRaV-3	I	Diaz-LARA
GQ352632	GLRaV-3	II	(Xiao et al., 2019)
MH521115	GLRaV-3	II	Diaz-LARA
KX756668	GLRaV-3	II	(Xiao et al., 2019)
MH521118	GLRaV-3	III	Diaz-LARA
MH521100	GLRaV-3	III	Diaz-LARA
JQ423939	GLRaV-3	III	(Xiao et al., 2019)
GQ352633	GLRaV-3	III	(Xiao et al., 2019)
MH182704	GVT	I	(Nourinejhad Zarghani et al., 2018)
MG001925	GVT	I	(Nourinejhad Zarghani et al., 2018)
MH674171	GVT	I	(Nourinejhad Zarghani et al., 2018)
MH674179	GVT	I	(Nourinejhad Zarghani et al., 2018)
MH674174	GVT	II	(Nourinejhad Zarghani et al., 2018)
MH674183	GVT	IV	(Nourinejhad Zarghani et al., 2018)
MH674184	GVT	IV	(Nourinejhad Zarghani et al., 2018)
MH674172	GVT	IV	(Nourinejhad Zarghani et al., 2018)
MH674178	GVT	IV	(Nourinejhad Zarghani et al., 2018)
AY368590	GRSPaV	I	(Hily et al., 2018)
MG938337	GRSPaV	I	(Hily et al., 2018)
KX034996	GRSPaV	I	(Hily et al., 2018)
KX034995	GRSPaV	I	(Hily et al., 2018)
MG938297	GRSPaV	I	(Hily et al., 2018)
MG938303	GRSPaV	I	(Hily et al., 2018)
AY881626	GRSPaV	II	(Hily et al., 2018)
AY881627	GRSPaV	II	(Hily et al., 2018)
AF026278	GRSPaV	II	(Hily et al., 2018)
AF057136	GRSPaV	II	(Glasa et al., 2017)
JX559646	GRSPaV	II	(Hily et al., 2018)
KC427107	GRSPaV	II	(Hily et al., 2018)
KX274277	GRSPaV	II	(Hily et al., 2018)
HE591388	GRSPaV	II	(Hily et al., 2018)
FR691076	GRSPaV	II	(Hily et al., 2018)
JQ922417	GRSPaV	II	(Hily et al., 2018)
AY368172	GRSPaV	III	(Hily et al., 2018)
KR054734	GRSPaV	III	(Hily et al., 2018)
KX958435	GRSPaV	III	(Hily et al., 2018)
KX274274	GRSPaV	III	(Hily et al., 2018)
MG938309	GRSPaV	III	(Hily et al., 2018)
MG938327	GRSPaV	III	(Hily et al., 2018)
KR054735	GRSPaV	IV	(Hily et al., 2018)
KX274275	GRSPaV	V	(Hily et al., 2018)
KX035004	GRSPaV	V	(Hily et al., 2018)
KX035002	GRSPaV	X	(Hily et al., 2018)
KC962564	GVA	I	(Beuve et al., 2018)
NC 003604	GVA	I	(Beuve et al., 2018)
KX828703	GVA	I	(Beuve et al., 2018)
DQ855084	GVA	I	(Beuve et al., 2018)
AF007415	GVA	I	(Beuve et al., 2018)
AY244516	GVA	I	(Beuve et al., 2018)
DQ855086	GVA	II	(Beuve et al., 2018)
DQ855087	GVA	II	(Beuve et al., 2018)
X87924	HSVd	Hop	(Maddahian et al., 2019)
X00009	HSVd	Hop	(Maddahian et al., 2019)
AB039265	HSVd	Hop	(Maddahian et al., 2019)
JN008868	HSVd	Hop	(Maddahian et al., 2019)
GQ249348	HSVd	Hop	(Maddahian et al., 2019)
AJ297830	HSVd	Hop	(Maddahian et al., 2019)
KF916040	HSVd	Hop	(Maddahian et al., 2019)
EU647233	HSVd	Hop	(Maddahian et al., 2019)
X87928	HSVd	Plum-Hop/cit3	(Maddahian et al., 2019)
KF916041	HSVd	Plum-Hop/cit3	(Maddahian et al., 2019)
KC771554	HSVd	Plum-Hop/cit3	(Maddahian et al., 2019)
KC771543	HSVd	Plum-Hop/cit3	(Maddahian et al., 2019)
KC771555	HSVd	Plum-Hop/cit3	(Maddahian et al., 2019)
X15330	HSVd	Plum-Hop/cit3	(Maddahian et al., 2019)
X06873	HSVd	Plum-Hop/cit3	(Maddahian et al., 2019)
AJ297829	HSVd	Plum-Hop/cit3	(Maddahian et al., 2019)
AJ297840	HSVd	Plum-Hop/cit3	(Maddahian et al., 2019)
AJ297834	HSVd	Plum-Hop/cit3	(Maddahian et al., 2019)
KC771557	HSVd	Plum-Hop/cit3	(Maddahian et al., 2019)
AJ297828	HSVd	Plum	(Maddahian et al., 2019)
Y09346	HSVd	Plum	(Maddahian et al., 2019)
FJ974076	HSVd	Plum	(Maddahian et al., 2019)
	References:
Sabella, E.; Pierro, R.; Luvisi, A.; Panattoni, A.; D’Onofrio, C.; Scalabrelli, G.; Nutricati, E.; Aprile, A.; De Bellis, L.; Materazzi, A. Phylogenetic Analysis of Viruses in Tuscan Vitis Vinifera Sylvestris (Gmeli) Hegi. PLoS ONE 2018, 13, e0200875.
Fonseca, F.; Esteves, F.; Teixeira Santos, M.; Brazao, J.; Eiras-Dias, J.E. Genetic Variants of Grapevine Leafroll-Associated Virus 2 Infecting Portuguese Grapevine Cultivars. Phytopathol. Mediterr. 2016, 55.
Bertazzon, N.; Borgo, M.; Vanin, S.; Angelini, E. Genetic Variability and Pathological Properties of Grapevine Leafroll-Associated Virus 2 Isolates. Eur. J. Plant Pathol. 2010, 127, 185–197.
Fuchs, M.; Martinson, T.E.; Loeb, G.M.; Hoch, H.C. Survey for the Three Major Leafroll Disease-Associated Viruses in Finger Lakes Vineyards in New York. Plant Dis. 2009, 93, 395–401, doi:10.1094/PDIS-93-4-0395.
Jarugula, S.; Alabi, O.J.; Martin, R.R.; Naidu, R.A. Genetic Variability of Natural Populations of Grapevine Leafroll-Associated Virus 2 in Pacific Northwest Vineyards. Phytopathology® 2010, 100, 698–707.
Velasco, L.; Padilla, C. V. High-Throughput Sequencing of Small RNAs for the Sanitary Certification of Viruses in Grapevine. Front. Plant Sci. 2021, 12, doi:10.3389/FPLS.2021.682879/FULL.
Xiao, H.; Li, C.; Rwahnih, M. Al; Dolja, V.; Meng, B. Metagenomic analysis of riesling grapevine reveals a complex virome including two new and divergent variants of grapevine leafroll-associated virus 3. Plant Dis. 2019, 103, 1275–1285, doi:10.1094/PDIS-09-18-1503-RE/ASSET/IMAGES/LARGE/PDIS-09-18-1503-RE_F5.JPEG.
Diaz-Lara, A.; Klaassen, V.; Stevens, K.; Sudarshana, M.R.; Rowhani, A.; Maree, H.J.; Chooi, K.M.; Blouin, A.G.; Habili, N.; Song, Y.; et al. Characterization of grapevine leafroll-associated virus 3 genetic variants and application towards RT-qPCR assay design. PLoS One 2018, 13, e0208862, doi:10.1371/JOURNAL.PONE.0208862.
Nourinejhad Zarghani, S.N.; Hily, J.M.; Glasa, M.; Marais, A.; Wetzel, T.; Faure, C.; Vigne, E.; Velt, A.; Lemaire, O.; Boursiquot, J.M.; et al. Grapevine virus T diversity as revealed by full-length genome sequences assembled from high-throughput sequence data. PLoS One 2018, 13, e0206010, doi:10.1371/JOURNAL.PONE.0206010.
Hily, J.M.; Beuve, M.; Vigne, E.; Demangeat, G.; Candresse, T.; Lemaire, O. A genome-wide diversity study of grapevine rupestris stem pitting-associated virus. Arch. Virol. 2018, 163, 3105–3111, doi:10.1007/S00705-018-3945-0/FIGURES/2.
Glasa, M., Predajňa, L., Šoltys, K., Sihelská, N., Nagyová, A., Wetzel, T., Sabanadzovic, S., 2017. Analysis of Grapevine rupestris stem pitting-associated virus in Slovakia Reveals Differences in Intra-Host Population Diversity and Naturally Occurring Recombination Events. Plant Pathol. J. 33, 34–42. https://doi.org/10.5423/PPJ.OA.07.2016.0158
Beuve, M.; Hily, J.M.; Alliaume, A.; Reinbold, C.; Le Maguet, J.; Candresse, T.; Herrbach, E.; Lemaire, O. A complex virome unveiled by deep sequencing analysis of RNAs from a French Pinot Noir grapevine exhibiting strong leafroll symptoms. Arch. Virol. 2018, 163, 2937–2946, doi:10.1007/S00705-018-3949-9/FIGURES/2.
Maddahian, M.; Massumi, H.; Heydarnejad, J.; Hosseinipour, A.; Khezri, A.; Sano, T. Biological and molecular characterization of hop stunt viroid variants from pistachio trees in Iran. J. Phytopathol. 2019, 167, 163–173, doi:10.1111/JPH.12783.

## Sheet: TableS5
Supplementary materials, Shvets et al., 2022. Virome of Grapevine Germplasm from the Аnapa Ampelographic Collection (Russia)
Supplementary Table S5. List representative umbraviruses and umbra-like viruses used for pairwise identity determination and phylogenetic analysis of the putative representative of the genus Umbravirus Grapevine umbra-like virus. Nucleotide and amino acid sequence access numbers are reported.
Genus	Species	Abbreviation	Access number in GenBank
			Nucleotide	Protein
Umbravirus	Carrot mottle mimic virus	CMoMV	MW848525.1	UBX89821
	Carrot mottle virus	CMoV	LC434066.1	BBH43053.1
	Ethiopian tobacco bushy top virus	ETBTV	LC494673.1	BBM89987.1
	Groundnut rosette virus	GRV	MG646923.1	AUG31440.1
	Ixeridium yellow mottle-associated virus 2 (Ixeridium yellow mottle virus 2)	IxYMaV-2	NC_034243.1	YP_009352229.1
	Opium poppy mosaic virus	OPMV	NC_027710.2	YP_009162614.2
	Patrinia mild mottle virus	PatMMoV	NC_055564.1	YP_010087617.1
	Pea enation mosaic virus 2	PEMV-2	MW961147.1	QZA75371.1
	Tobacco bushy top virus	TBTV	KX216406.1	ANJ12335.1
	Tobacco mottle virus	TMV	NC_043206.1	YP_009665185.1
unclassified Umbravirus	Fig umbra-like virus	FULV	MW480892.1	UBI44082.1
	Opuntia umbra-like virus	OULV	MT909562.1	QQO58814.1
	Papaya virus Q	PpVQ	MT113180.1	QQV74103.1
	Red clover umbravirus	RCUV	MG596237.1	AXN55944.1
	Strawberry Virus A (Strawberry associated virus A)	StrVA	MK211273.1	QGX02200.1
	Sugarcane umbra-like virus	SULV	MN868593.1	QMQ39166.1
	Teosinte-associated umbra-like virus	TULV	OK018180.1	UKP15122.1
	Wheat umbra-like virus	WULV	OK573479.1	UIN24849.1

## Sheet: TableS6
Supplementary materials, Shvets et al., 2022. Virome of Grapevine Germplasm from the Аnapa Ampelographic Collection (Russia)
Supplementary Table S6. List of the RT-PCR primers used for virus detection
Pathogen's name		Primer name	Primer sequence (5' – 3')	PCR product length, bp	Funcion of the amplified region	Reference
Virus	GFkV	GFkcp_F	CCCTCGTGTAAGCATCCAYCT	257	Coat protein	Navrotskaya et al., 2021
		GFkcp_R	AAGACGGAGAGGATYTCRGA
		GFkV 6351F	CTCTCCGCCTCGTCTGATGA	456	Coat protein	Naidu, Mekuria, 2010
		GFkcp_R	AAGACGGAGAGGATYTCRGA			Navrotskaya et al., 2021
	GLRaV-1	GLRaV-1_F	TCTTTACCAACCCCGAGATGAAC	232	Coat protein	Gambino, Gribaudo, 2006
		GLRaV-1_R	GTGTCTGGTGACGTGCTAAACG
		GLRaV-1_13339F	TTCYGAGGTGGCTAGACGWGA	401	Coat protein	This work
		GLRaV-1_13739R	WCGAGCCTTCRGCTCCYTTGA
	GLRaV-2	V2dcpf2	ACGGTGTGCTATAGTGCGTG	515	Coat protein	Bertazzon, Angelini, 2004
		V2cpr1	GCAGCTAAGTACGAATCTTC
		GLRaV2_12482F	TTCATAYTAAGTGARCGAGATGTG	377	p63	This work
		GLRaV2_12858R	GACATRGCGTAAACTAGATAATC
		GLRaV2_15986F	GAGCTAGTGGCATTCATCAC	505	p24	This work
		GLRaV2_16490R	AACACCGTTCTACAAACGGATT
	GRSLaV	GRSLaV _15982F	TAAACAACTGGTAGCTTTCATAGT	509	p24	This work
		GRSLaV _16490R	TAAAATACCCATGATATTTTATTTTTCTT
	GLRaV-3	GLRaV-3_F	TACGTTAAGGACGGGACACAGG	335	Coat protein	Gambino, Gribaudo, 2006
		GLRaV-3_R	TGCGGCATTAATCTTCATTG
	GLRaV-4	LR-5-HYF	TGGGATGAAYAARTTCAATGC	250	Hsp70	Padilla C. et al., 2010
		LR-5-HYR	TGAAATTCCTCATRTARGAGC
	GPGV	GPG-6609F	GAGATCAACAGTCAGGAGAG	392	Movement protein	Glasa M. et al., 2014
		GPG-7020R	GACTTCTGGTGCCTTATCAC		Coat protein
		GPgMP_6271_F	CCTTCGGACAGTTCATCYAT	333	Movement protein	Shvets and Vinogradova, 2022
		GPgMP_6583_R	TGACGAATCGACATRTCTTCC
	GRGV	GRGV_6083F	AGC CTT TGG GCT CGG ATG	286	Replicase polyprotein	This work
		GRGV_6386R	GGG GTA GGT GTA GGA GG		Coat protein
		RG6061F	CCGAGCTTCTCTCCAAGATCA	741	Coat protein	Cretazzo, Velasco, 2017
		RG6801R	ACTTAACGTAGGCCACTGGGT
		RG4847F	TGGTCTGTTGTTCGCATCTT	1230	RNA-dependent RNA polymerase
		RG6076R	CGGAAGGGGAAGCATTGATCT
	GRSPaV	RScp_F	TGGGCCAAGAAAGGRTTTAATGA	189	Coat protein	Porotikova et al., 2021
		RScp_R	CCGCTTKCCTTCAGCCATAG			Dmitrenko et al., 2016
		RT-GRSPaV_F	AGACGGGRATWCCACCMGCTAA	212	Coat protein	Osman et al., 2008
		RScp_R	CCGCTTKCCTTCAGCCATAG			Dmitrenko et al., 2016
	GRVFV	GRVFV_F	CGCAGCCTCCACCACTCTGAAG	286	Polyprotein gene	Daldoul et.al., 2018
		GRVFV_R	CAGGTAGCCCACAGAGGAC
	GV-Sat	GV-Sat_433	AAGAGATTGCGTTGTGCAACCG	444	ORF1	This work
		GV-Sat_876	GTGTCACAGAGACGGCTAAATGC		ORF2
	GSyV-1	SY5922F	CCAATGGGTCGCACTTGTTG	374	Coat protein	Glasa et al., 2015
		SY6295R	ACTTCATGGTGGTGCCGGTG
	GAMaV	GAMaV-F3	ATCTCGCAGCCCAACCTCTG	290	Polyprotein gene	Candresse et al., 2017
		GAMaV-R3	CATGATGACGGCTTGGGTCTT
	GVA	GVA-F	GGGTACATCGCCTTGGTCGG	350	Coat protein	Navrotskaya et al., 2021
		GVA-R	TCGAACATAACCTGTGGCTC			Eichmeier A. et al., 2016
	GVB	GVBh	ATCAGCAAACACGCTTGAACCG	460	Coat protein	Minafra and Hadidi (1994)
		GVBc	GTGCTAAGAACGTCTTCACAGC
	GVF	GVF-CPs	ATGGCTCAGATATCAAGAAGGATG	597	Coat protein	Sabaghian et al, 2018
		GVF-CPa	TCAGATCTCAGCTGCTTGTTCACCG
	GVT	GVT-F1	CGCAGRTTYTGCATGTAYTACTC	300	Coat protein	Vinogradova et al., 2022
		GVT_R	ATTGTARGCTGGRGCACCCAT
	GVLV	GvirgaHel_1718F	AAAGAGGACTTTGTTCACCAGG	388	Helicase	This work
		GvirgaHel_2105R	ACTCAATATCACCAACGCTCTC
		GvirgaRdRp_1008F	CGTCAAATTTTCAGGAGGTTTGAG	513	RNA-dependent RNA polymerase	This work
		GvirgaRdRp_1520R	GCTGTTGGGAATAAGCTTGATTTC
	GaJV-1	GaJV-1_480F	GCGAGTTGCTTGTCACGAT	411	RNA1	This work
		GaJV-1_890R	CAA CTT TCA TTA TCA TTC CGT CTG
	VCV	VitCrypCP_760F	GACCTGCATGGCTATTCGATT	425	Coat protein	This work
		VitCrypCP_1184R	GCTCTGCAGAATTATTTCATCTG
	GULV	GULV_144F	ATGTTGTGGAGCGGAGTCTG	280	Replicase	This work
		GULV_423R	AACCCTTTCGCCACCATAGG
	GVH	GVH_1773F	AGGCTACTGTCAAAGATGCG	275	Replicase	This work
		GVH_2047R	GCAGTGATCGAAGGATTCGT
		GVH_6879F	CCACAGGTCATGTTCGACT	166	Coat protein	This work
		GVH_7044R	TCTAAACCTCTGAAGCTTGCTC
		GVH_1711F	GTTAAACCAAGACCTCAGCAAC	384	Replicase	This work
		GVH_2095R	ATCTTGGTGGAACCCGATCTT
Viroid	AGVd	AGVd-mF	GTCCTCAGGAGAGCACCGG	195	Partial genome	Hajizadeh et al., 2012
		AGVd-mR	GAAAACTGGTTGGGACCGCTG
	GYSVd-1	GYSVd-1-mF	CAAAGCCCTTTTTCTTTCAACTGAG	249	Partial genome	Hajizadeh et al., 2012
		GYSVd-1-mR2	CCCAGAGCAGCGTGGYYY
	HSVd	HSVd-78P	AACCCGGGGCAACTCTTCTC	298–307	Complete genome	Hajizadeh et al., 2012
		HSVd-83V	AACCCGGGGCTCCTTTCTCA
	References:
Navrotskaya, E.; Porotikova, E.; Yurchenko, E.; Galbacs, Z.N.; Varallyay, E.; Vinogradova, S. High-Throughput Sequencing of Small RNAs for Diagnostics of Grapevine Viruses and Viroids in Russia. Viruses 2021, 13, 2432, doi:10.3390/V13122432.
Naidu, R.A.; Mekuria, T.A. First Report of Grapevine fleck virus from Washington Vineyards. Plant Dis. 2010, 94, 784, doi:10.1094/PDIS-94-6-0784A.
Gambino, G.; Gribaudo, I. Simultaneous Detection of Nine Grapevine Viruses by Multiplex Reverse Transcription-Polymerase Chain Reaction with Coamplification of a Plant RNA as Internal Control. Phytopathology 2007, 96, 1223–1229, doi:10.1094/PHYTO-96-1223
Bertazzon, N.; Angelini, E. Advances in the detection of Grapevine leafroll-associated virus 2 variants. J. Plant Pathol. 2004, 86, 283–290.
Padilla, C. V.; Cretazzo, E.; Hita, I.; López, N.; Padilla, V.; Velasco, L. First Report of Grapevine leafroll-associated virus 5 in Spain. Plant Dis. 2010, 94, 1507, doi:10.1094/PDIS-07-10-0508
Glasa, M.; Predajňa, L.; Komínek, P.; Nagyová, A.; Candresse, T.; Olmos, A. Molecular characterization of divergent grapevine Pinot gris virus isolates and their detection in Slovak and Czech grapevines. Arch. Virol. 2014, 159, 2103–2107, doi:10.1007/s00705-014-2031-5
Shvets, D.; Vinogradova, S. Occurrence and Genetic Characterization of Grapevine Pinot Gris Virus in Russia. Plants 2022, 11, 1061, doi:10.3390/PLANTS11081061.
Cretazzo, E.; Velasco, L. High-throughput sequencing allowed the completion of the genome of grapevine Red Globe virus and revealed recurring co-infection with other tymoviruses in grapevine. Plant Pathol. 2017, 66, 1202–1213, doi:10.1111/PPA.12669.
Porotikova, E.; Terehova, U.; Volodin, V.; Yurchenko, E.; Vinogradova, S. Distribution and Genetic Diversity of Grapevine Viruses in Russia. Plants 2021, 10, 1080, doi:10.3390/PLANTS10061080.
Dmitrenko, U.D.; Porotikova, E. V.; Gorislavets, S.M.; Risovannaya, V.I.; Volkov, Y.A.; Stranishevskaya, E.P.; Kamionskaya, A.M.; Vinogradova, S. V. First Report of Grapevine rupestris stem pitting-associated virus in Russia. Plant Dis. 2016, 100, 2542, doi:10.1094/PDIS-06-16-0805-PDN.
Osman, F.; Rowhani, A. Real-time RT-PCR (TaqMan®) assays for the detection of viruses associated with Rugose wood complex of grapevine. J. Virol. Methods 2008, 154, 69–75, doi:10.1016/j.jviromet.2008.09.005.
Daldoul, S.; Rheinpfalz, D.L.R.; Massart, S.; Ruiz-García, A.B.; Olmos, A.; Wetzel, T. First Report of Grapevine rupestris vein feathering virus in grapevine in Germany. Plant Dis. 2018, 102, 2029, doi:10.1094/PDIS-03-18-0533-PDN.
Glasa, M.; Predajňa, L.; Šoltys, K.; Sabanadzovic, S.; Olmos, A. Detection and molecular characterisation of Grapevine Syrah virus-1 isolates from Central Europe. Virus Genes 2015, 51, 112–121, doi:10.1007/S11262-015-1201-1.
Candresse, T.; Faure, C.; Theil, S.; Beuve, M.; Lemaire, O.; Spilmont, A.S.; Marais, A. First Report of Grapevine asteroid mosaic-associated virus Infecting Grapevine (Vitis vinifera) in France. Plant Dis. 2017, 101, 1061, doi:10.1094/PDIS-01-17-0012-PDN.
Eichmeier, A.; Komínková, M.; Komínek, P.; Baránek, M. Comprehensive Virus Detection Using Next Generation Sequencing in Grapevine Vascular Tissues of Plants Obtained from the Wine Regions of Bohemia and Moravia (Czech Republic). PLoS One 2016, 11, e0167966, doi:10.1371/JOURNAL.PONE.0167966.
Minafra A, Hadidi A (1994) Sensitive detection of grapevine virus A, B, or leafroll-associated III from viruliferous mealybugs and infected tissue by cDNA amplification. J Virol Methods 47:175– 188
Sabaghian, S.; Rakhshandehroo, F.; Zamanizadeh, H.; Elbeaino, T. First detection of grapevine virus F in Iran. J. Plant Pathol. 2018 1001 2018, 100, 111–112, doi:10.1007/S42161-018-0002-5.
Vinogradova, S.V..; Porotikova, E.V..; Navrotskaya, E.V..; Massart, S..; Varallyay, E. The First Virome of Russian Vineyard. Plants 2022, in press.
Hajizadeh, M.; Navarro, B.; Bashir, N.S.; Torchetti, E.M.; Di Serio, F. Development and validation of a multiplex RT-PCR method for the simultaneous detection of five grapevine viroids. J. Virol. Methods 2012, 179, 62–69, doi:10.1016/J.JVIROMET.2011.09.022.

## Sheet: TableS7 
Supplementary materials, Shvets et al., 2022. Virome of Grapevine Germplasm from the Аnapa Ampelographic Collection (Russia)
Supplementary Table S7. List of sequences after Sanger sequencing submitted to the GenBank
Pathogen's name	Sample number	GenBank Acc. №	Primer name
GFkV	1584	ON620220	GFkcp_F/GFkcp_R
	1557	ON620243
	1872	ON620221
	1883	ON620222
	1865	ON620239	GFkV 6351F/GFkcp_R
GLRaV-1	1562	ON620229	GLRaV-1_F/GLRaV-1_R
	1575	ON620254	GLRaV-1_1339_13739
GLRaV-2	1588	ON620231	V2dcpf2/V2cpr1
	1543	ON548160
	1588	ON620238	GLRaV-2_15986/16490
	1570	ON711252	GLRaV2_12482F/GLRaV2_12858R
	1588	ON711253
GRSLaV	1588	ON620232	GRSLaV _15982F/GRSLaV _16490R
GLRaV-3	1554	ON620230	GLRaV-3_F/GLRaV-3_R
GLRaV-4	1574	ON620228	LR-5-HYF/LR-5-HYR
GPGV	1890	ON620218	GPG-6609F/GPG-7020R
	1549	ON548159	GPGV_6271_6583
GRGV	1579	ON620245	GRGV_6083F/GRGV_6386R
	1579	ON620240	RG6061F/RG6801R
GRSPaV	1885	ON669252	RScp_F/RScp_R
	1560	ON669253	RT-GRSPaV_F/RScp_R
GRVFV	1567	ON620226	GRVFV_F/GRVFV_R
	1888	ON620227
GV-Sat	1562	ON620242	GV-Sat_433/GV-Sat_876
GSyV-1	1567	ON620225	SY5922F/SY6295R
GAMaV	1556	ON548898	GAMaV-F3/GAMaV-R3
GVA	1873	ON620217	GVA-F/GVA-R
GVB	1873	ON620244	GVBh/GVBc
GVF	1888	ON620219	GVF-CPs/GVF-Cpa
GVT	1584	ON620223	GVT-F1/GVT_R
	1873	ON620224
GVLV	1551	ON620234	GvirgaHel_1718F/GvirgaHel_2105R
	1579	ON620235
	1588	ON620236
	1579	ON620233	GvirgaRdRp_1008F/GvirgaRdRp_1520R
GaJV-1	1875	ON620237	GaJV-1_480F/GaJV-1_890R
VCV	1889	ON620241	VitCrypCP_760F/VitCrypCP_1184R
GULV	1886	ON669249	Contig of GULV from HTS
		ON669250	GULV_144F/GULV_423R
AGVd	1569	ON548158	AGVd-mF/AGVd-mR
GYSVd-1	1554	ON703249	GYSVd-1-mF/GYSVd-1-mR2
	1556	ON703250
	1562	ON703251
HSVd	1542	ON548161	HSVd-78P/HSVd-83V
	1544	ON548162
	1573	ON548154
	1574	ON548155
	1575	ON548156
	1876	ON548157

## Sheet: TableS8 
Supplementary materials, Shvets et al., 2022. Virome of Grapevine Germplasm from the Аnapa Ampelographic Collection (Russia)
Supplementary Table S8. List of the RT-qPCR primers used for virus detection and calibration curve parameters for simplex RT-qPCR
Pathogen's name		Primer/Probe name	Primer/Probe sequence (5' – 3')	PCR product length, bp	Reference	RT-qPCR parametres
						Assays	E	Slope	R2
Viroid	HSVd	HSVdPozF	CCGCAWAAGGCATGCAA	97	Bianchi et al., 2015	Singleplex	84	-3.7628	0.99
		HSVdPozR	CAYGCCTCTCGCTGGATTCT
		HSVdPozP_Probe	(ROX)CTTACCTGAG(T-BHQ2)AAAGGAGCCCCG(P)
	GYSVd-1	GYSVd-1PozF	GTGGTTCCTGTGGTTWCACC	126			92	-3.5241	0.98
		GYSVd-1PozF	GACGTCGACCAGCTCAGG
		GYSVd-1_Probe	(FAM)AGAAGAAGATAG(T-BHQ1)GGGCAGAGGGG(P)
	References:
	Bianchi, G.L.; De Amicis, F.; De Sabbata, L.; Di Bernardo, N.; Governatori, G.; Nonino, F.; Prete, G.; Marrazzo, T.; Versolatto, S.; Frausin, C. Occurrence of grapevine pinot gris virus in friuli venezia giulia (Italy): Field monitoring and virus quantification by real-time RT-PCR. EPPO Bull. 2015, 45, 22–32, doi:10.1111/epp.12196.

## Sheet: TableS9 
Supplementary materials, Shvets et al., 2022. Virome of Grapevine Germplasm from the Аnapa Ampelographic Collection (Russia)
Supplementary Table S9. Number of reads and contigs obtained for each library after sequencing by Illumina NovaSeq 6000 Sequencing System
Library code	Sample ID	Number of reads	Reads after data preprocessing	De novo assembly by
				Geneious		SPAdes
				Contig number	N50	Contig number	N50
N1	1557	7 281 928	874 251	31 085	380	2207	935
N2	1556	8 658 598	967 408	31 201	371	1987	960
N3	1567	8 567 226	948 608	40 530	408	3541	887
N4	1881	5 215 446	557 909	30 922	353	1847	775
N5	1891	6 886 908	896 236	37 857	441	4016	951
N6	1550	11 054 072	1 169 229	44 114	350	2563	1200
N7	1569	10 592 312	1 000 205	38 119	322	1480	1117
N8	1541	13 949 696	1 780 787	50 094	343	2391	1008
N9	1863	8 380 846	1 213 706	38 120	360	2489	958
N10	1543	10 552 754	1 311 516	50 559	398	4396	1037
N11	1544	15 758 940	1 970 494	70 186	391	5457	978
N12	1551	14 929 958	1 965 556	58 131	373	4027	1225
N13	1552	14 752 384	1 746 000	57 321	368	3912	1089
N14	1554	15 529 062	1 957 488	68 987	406	6102	1067
N15	1560	14 197 216	1 545 388	51 796	358	3014	1017
N16	1562	14 481 164	1 649 211	57 637	376	4021	1057
N17	1563	12 153 546	1 398 512	44 926	352	2571	1373
N18	1566	19 150 884	2 523 647	82 739	454	8458	1159
N19	1570	14 407 332	1 689 420	61 578	399	5297	1044
N20	1572	7 577 690	1 055 923	39 977	385	3078	1055
N21	1573	9 530 562	1 246 099	45 532	405	4238	983
N22	1574	14 067 730	1 741 292	62 079	401	5557	1106
N23	1575	10 342 430	1 345 140	54 130	422	5579	1036
N24	1579	12 419 192	1 495 238	45 503	332	2131	1303
N25	1865	16 342 888	1 817 351	65 984	410	6134	1136
N26	1868	9 877 606	1 842 174	59 911	462	7055	1249
N27	1871	14 766 038	1 904 208	67 583	449	7416	1361
N28	1873	13 221 458	1 738 194	65 938	456	7585	1097
N29	1875	11 685 870	1 476 453	60 614	424	6286	1088
N30	1876	16 504 364	2 438 414	69 498	395	5615	1462
N31	1883	18 265 836	2 385 079	91 361	466	10 771	1283
N32	1885	10 350 790	1 414 747	52 330	415	5058	997
N34	1542	5 286 868	931 200	34 932	399	2312	1005
N35	1549	13 170 998	1 447 526	62 271	409	5976	1060
N36	1561	16 807 578	2 216 521	66 432	347	3329	1173
N37	1872	9 965 086	1 297 201	56 474	429	6017	1104
N38	1581	15 702 488	1 757 933	67 145	407	6007	1104
N39	1584	20 495 204	2 956 466	105 732	449	10 944	1330
N40	1587	12 618 972	1 794 562	61 796	380	4262	1223
N41	1588	16 259 390	1 674 582	77 518	399	7025	1315
N42	1862	14 212 368	1 732 167	64 683	395	5386	1205
N43	1867	18 345 990	1 948 163	79 317	433	8121	1219
N44	1886	14 892 488	1 683 354	61 834	398	5409	1161
N45	1888	25 692 266	2 862 222	93 218	396	7479	1219
N46	1889	18 629 110	2 605 779	98 798	455	10 381	1259
N47	1890	12 946 156	1 550 161	61 050	384	4689	979
N48	1892	17 769 786	2 344 176	84 896	441	9048	1458

## Sheet: TableS10
Supplementary materials, Shvets et al., 2022. Virome of Grapevine Germplasm from the Аnapa Ampelographic Collection (Russia)
Supplementary Table S10. Bioinformatics analysis and its validation. The absence of values means that no contigs and reads were obtained. Positive results of the RT-PCR are marked as '+'. Negative results of the RT-PCR are marked as '-'. Viruses that have not been validated are marked as "x".
Library	Sample's name	Analysis	order Tymovirales												Order: Martellivirales									Unassigned				Order: Durnavirales				Order: Tolivirales	Viroids
			family Betaflexiviridae							Family Tymoviridae					Family Closteroviridae							Virgaviridae		Unassigned				Family: Partitiviridae				Family: Tombusviridae	Family: Pospiviroidae
			GRSPaV (NC_001948)	GPGV (NC_015782)	GVA (NC_003604)	GVB (NC_003602)	GVF (NC_018458)	GVT (NC_035203)	GVH (NC_040545)	GFkV (NC_003347)	GSyV-1 (NC_012484)	GRVFV (NC_034205)	GAMaV (NC_031692)	GRGV (NC_030693)	GLRaV-1 (NC_016509)	GLRaV-2		GLRaV-3 (NC_004667)	GLRaV-4			GVLV RdRp (MK257731)	GVLV Hel (MK257732)	GaJV-1 RNA1 (MN520745)	GaJV-1 RNA2 (MN520746)	GaJV-1 RNA1 (MN520747)	GV-Sat (NC_021480)	VCV RNA1 (LC02838)	VCV RNA2 (LC02839)	SaCV-1 (NC_030243)	PCV-1 (NC_037095)	GULV	GYSVd-1 (NC_001920)	HSVd (NC_001351)	AGVd (NC_003553)
																GLRaV-2 (NC_007448)	GRSLaV (NC_004724)		GLRaV-4 (NC_016416)	GLRaV-5 (NC_016081)	GLRaV-6 (NC_016417)
N1	1557	Geneious Contigs	8	8
		SPAdes Contigs	9
		Reads to ref seq	400	47
		Pairwise identity	92.5	97.8
		% Of Ref Seq	99.5	63.6
		Validation	+	+	-	-	-	-	-	+	+	-	-	-	-	-	-	-	-			-	-	+			-	-	-	х	х	-	+	-	-
N2	1556	Geneious Contigs								9			1																					1
		SPAdes Contigs								5
		Reads to ref seq								146			4											1									1	5
		Pairwise identity								96			94.5											95.0									96.4	95.8
		% Of Ref Seq								55.2			7.8											3.0									7.4	84.1
		Validation	+	+	-	-	-	-	-	+	-	+	+	-	-	-	-	-	-			-	-	+			-	-	-	х	х	-	+	+	-
N3	1567	Geneious Contigs	16	2						6																								1
		SPAdes Contigs	8							5
		Reads to ref seq	502	18						365															1								2	18
		Pairwise identity	90.3	96.8						96.4															98.4								88.0	97.2
		% Of Ref Seq	90.5	30.9						91.4															6.0								44.8	99.3
		Validation	+	+	-	-	-	-	-	+	+	+	-	-	-	-	-	-	-			-	-	+			-	-	-	х	х	-	+	+	-
N4	1881	Geneious Contigs	22	6						9																							1	1
		SPAdes Contigs	15	5																													1
		Reads to ref seq	207	143						138																							58	28
		Pairwise identity	88.9	97.4						92.9																							96.1	96.6
		% Of Ref Seq	78.7	94.0						81.7																							96.2	97.0
		Validation	+	+	-	-	-	-	-	+	+	-	-	-	-	-	-	-	-			-	-	-			-	-	-	х	х	-	+	+	-
N5	1891	Geneious Contigs	18	2						5																							1	1
		SPAdes Contigs	7							4																							1
		Reads to ref seq	177	17						506																							14	13
		Pairwise identity	90.5	97.1						96.3																							96.4	97.3
		% Of Ref Seq	68.8	26.4						90.9																							96.7	99.3
		Validation	+	+	-	-	-	-	-	+	+	-	-	-	-	-	-	-	-			-	-	-			-	-	-	х	х	-	+	+	-
N6	1550	Geneious Contigs	21	7						29																							1	1
		SPAdes Contigs	11							15																							1
		Reads to ref seq	338	41						881												5	7	10	8	4							18	7
		Pairwise identity	90.7	97.0						94.1												97.3	89.9	98.5	97.8	96.8							96.2	97.6
		% Of Ref Seq	82.2	56.5						93.9												27.0	36.4	28.9	32.4	33.2							84.4	87.7
		Validation	+	+	-	-	-	-	-	+	-	-	-	-	-	-	-	-	-			-	-	+			-	-	-	х	х	-	+	+	-
N7	1569	Geneious Contigs	30	11																													1	1	1
		SPAdes Contigs	4	2
		Reads to ref seq	158	87																			1	1	1								12	10	5
		Pairwise identity	89.5	97.2																			96.4	100.0	100.0								95.3	97.4	95.7
		% Of Ref Seq	83.5	87.2																			76.0	3.8	4.7								94.0	99.0	78.6
		Validation	+	+	-	-	-	+	-	+	+	+	-	-	-	-	-	-	-			-	-	+			-	-	-	х	х	-	+	+	+
N8	1541	Geneious Contigs	11	10																													1	1
		SPAdes Contigs	3																														1
		Reads to ref seq	441	41																													35	14
		Pairwise identity	90.8	97ю0																													95.3	97.9
		% Of Ref Seq	89.8	63.5																													97.5	95.4
		Validation	+	+	-	-	-	-	-	+	+	-	-	-	-	-	-	-	-			-	-	-			-	-	-	х	х	-	+	+	-
N9	1863	Geneious Contigs	23	9						4																							1	1
		SPAdes Contigs	14	2
		Reads to ref seq	285	82						40																							11	9
		Pairwise identity	90.4	97.7						87.3																							93.7	97.4
		% Of Ref Seq	99.6	77.9						43.7																							96.4	88.1
		Validation	+	+	-	-	-	-	-	+	-	-	-	-	-	-	-	-	-			-	-	-			-	-	-	х	х	-	+	+	-
N10	1543	Geneious Contigs	30	8						21	2					5																	1	1
		SPAdes Contigs	12							7						4
		Reads to ref seq	230	38						1133	12					904																	5	16
		Pairwise identity	88.2	97.1						95.5	92.9					97.6																	89.8	97.4
		% Of Ref Seq	91.3	61.5						95.9	26.3					99.5																	57.4	89.1
		Validation	+	+	-	-	-	-	-	+	+	-	-	-	-	+	-	-	-			-	-	-			-	-	-	х	х	-	+	+	-
N11	1544	Geneious Contigs																															1	1
		SPAdes Contigs																															2
		Reads to ref seq																					3	3		1							49	23
		Pairwise identity																					86.3	98.4		95.7							96.5	97.2
		% Of Ref Seq																					21.5	11.8		6.6							100.0	98.7
		Validation	-	-	-	-	-	-	-	-	-	-	-	-	-	-	-	-	-			-	-	-			-	-	-	х	х	-	+	+	-
N12	1551	Geneious Contigs	30	6																													2
		SPAdes Contigs	4
		Reads to ref seq	156	29					4													10	3	9	12	6							15	1
		Pairwise identity	87.8	97.1					96.2													98.6	87.1	99.0	98.0	95.4							94.1	93.7
		% Of Ref Seq	66.9	46.6					7.1													56.0	26.9	31.1	43.5	33.3							94.0	36.8
		Validation	+	+	-	-	-	-	-	+	-	-	-	-	-	-	-	-	-			-	+	+			-	-	-	х	х	-	+	+	-
N13	1552	Geneious Contigs	18	4								4																					1	1
		SPAdes Contigs	4																														1
		Reads to ref seq	134	37								32										2		1	2								7	9
		Pairwise identity	89.3	97								88.6										99.0		99.1	99.0								99.3	96.4
		% Of Ref Seq	73.3	55.6								35.8										7.2		2.6	3.9								83.1	97.4
		Validation	+	+	-	-	-	-	-	+	+	+	-	-	-	-	-	-	-			+	-	+			-	-	-	х	х	-	+	+	-
N14	1554	Geneious Contigs	17	6						9								3															1	1
		SPAdes Contigs	11							3								3															1
		Reads to ref seq	215	31						285								1424					1	1									19	28
		Pairwise identity	89.2	96.9						92								98.5					89.9	99.4									96.9	96.9
		% Of Ref Seq	82.3	43.4						87								100.0					8.1	4.4									93.7	98.7
		Validation	+	+	-	-	-	-	-	+	+	+	-	-	-	-	-	+	-			-	-	+			-	-	-	х	х	-	+	+	-
N15	1560	Geneious Contigs	24	4				6		9		5																					1	1
		SPAdes Contigs	34							5																							1
		Reads to ref seq	647	19				66		443		14										2			2								9	11
		Pairwise identity	90.3	96.9				92		96.6		84.7										97.1			97.6								95.4	97.8
		% Of Ref Seq	96	33.7				66.5		93.7		26.6										21.3			11.7								96.4	99.3
		Validation	+	+	-	-	-	+	-	+	+	+	-	-	-	-	-	-	-			-	-	+			-	-	-	х	х	-	+	+	-
N16	1562	Geneious Contigs	23	4	4										46												3						1	1
		SPAdes Contigs	8		3										31												1						1
		Reads to ref seq	129	21	318										574										1		446						12	18
		Pairwise identity	87.6	96.9	94.8										91.0										100.0		99.1						95.3	97.3
		% Of Ref Seq	62.4	39.4	95.6										91.2										4.2		96.0						92.9	99.3
		Validation	+	+	+	-	-	-	-	-	+	+	-	-	+	-	-	-	-			-	+	-			+	-	-	х	х	-	+	+	-
N17	1563	Geneious Contigs	24	2				12																						2				1
		SPAdes Contigs	5					6																						1
		Reads to ref seq	116	13				85																				9	22					13
		Pairwise identity	87.6	96.8				90.5																				97.2	96.9					98.1
		% Of Ref Seq	65.0	23.9				68.7																				66.0	92.0					94.0
		Validation	+	+	-	-	-	+	-	-	-	-	-	-	-	-	-	-	-			-	-	-			-	-	+	х	х	-	+	+	-
N18	1566	Geneious Contigs	18	11																													1	1
		SPAdes Contigs	7	2																													1
		Reads to ref seq	540	77																		1	2	4	1								105	27
		Pairwise identity	89.7	97.2																		97.1	86.4	96.3	99.0								97.5	98.1
		% Of Ref Seq	93.5	80.3																		5.9	16.7	18.9	3.3								97.0	96.4
		Validation	+	+	-	-	-	-	-	-	+	-	-	-	-	-	-	-	-			-	-	+			-	-	-	х	х	-	+	+	-
N19	1570	Geneious Contigs	20							21							15																1	1
		SPAdes Contigs	6							10							2																1
		Reads to ref seq	90							596							61							1		1							17	7
		Pairwise identity	89.9							93.9							88.0							99.1		90.9							99.5	96.7
		% Of Ref Seq	45.3							93.6							38.6							5.3		8.3							90.4	97.4
		Validation	+	+	-	-	-	-	-	+	+	+	-	-	-	+	-	-	-			-	-	+			-	-	-	х	х	-	+	+	-
N20	1572	Geneious Contigs	17	7																														1
		SPAdes Contigs	4
		Reads to ref seq	310	35																		2	1	4	3	1								6
		Pairwise identity	92.3	97.2																		97	88.8	98.7	97.5	99.0								97.0
		% Of Ref Seq	85.7	48.1																		17.1	6.8	14.9	16.4	9.5								83.4
		Validation	+	+	-	-	-	-	-	-	-	-	-	-	-	-	-	-	-			+	-	-			-	-	-	х	х	-	+	+	-
N21	1573	Geneious Contigs	18	6																													1	1
		SPAdes Contigs	2																														1
		Reads to ref seq	48	37																			1	2									8	12
		Pairwise identity	86.7	97.2																			87.3	97.3									94.7	98.2
		% Of Ref Seq	33.8	52.4																			6.7	4.5									88.3	84.1
		Validation	+	+	-	-	-	-	-	-	+	+	-	-	-	-	-	-	-			-	-	-			-	-	-	х	х	-	+	+	-
N22	1574	Geneious Contigs	21	6				2												2	2												1	1
		SPAdes Contigs	7	4																6	2
		Reads to ref seq	278	165				63											31	453	126	2	1	1	3	1							14	22
		Pairwise identity	89.4	97.7				87.6											96.2	97.5	96.5	96.4	83.6	98.6	96.6	97.9							95.9	94.5
		% Of Ref Seq	81.7	96.1				35.2											7.4	97.2	33.3	22.3	6.6	3.6	15.6	4.6							76.2	99.3
		Validation	+	+	-	-	-	+	-	-	+	+	-	-	-	-	-	-	+			-	+	+			-	-	-	х	х	-	+	+	-
N23	1575	Geneious Contigs	19	5											7																			1
		SPAdes Contigs	3	7											12
		Reads to ref seq	74	169											440										1									7
		Pairwise identity	88.4	98.3											95.0										94.0									98.3
		% Of Ref Seq	49.1	98.8											92.8										4.7									96.7
		Validation	+	+	-	-	-	-	-	-	+	+	-	-	+	-	-	-	-			-	-	+			-	-	-	х	х	-	+	+	-
N24	1579	Geneious Contigs	17	12				3		22	2			1				2															1	1
		SPAdes Contigs	5	1				1		9								11															1
		Reads to ref seq	133	70				11		517	12			14				936				2	5	6	3	2							33	5
		Pairwise identity	89.6	97.9				87.0		90.5	87.6			91.0				98.2				97.6	89.3	97.9	99.2	98.3							99.4	97.7
		% Of Ref Seq	77.4	73.4				16.0		93.2	25.9			25.2				99.9				17.0	33.1	23.1	14.9	8.0							96.7	91.1
		Validation	+	+	-	-	-	+	-	+	+	+	-	+	-	-	-	+	-			+	+	-			-	-	-	х	х	-	+	+	-
N25	1865	Geneious Contigs	28	10						3	4																						1	1
		SPAdes Contigs	5							4	1																						1
		Reads to ref seq	125	51						527	21																						28	13
		Pairwise identity	89.2	97.8						96.9	93.4																						97.5	97.3
		% Of Ref Seq	84.8	65.6						93.3	32.1																						97.8	88.4
		Validation	+	+	-	-	-	-	-	+	+	-	-	-	-	-	-	-	-			-	-	-			-	-	-	х	х	-	+	+	-
N26	1868	Geneious Contigs	9	4						6																							1	1
		SPAdes Contigs	4	5						5																							1
		Reads to ref seq	187	173						271																							38	38
		Pairwise identity	92.7	98.5						93.8																							97.2	98.2
		% Of Ref Seq	81.1	96.1						85.2																							98.6	100.0
		Validation	+	+	-	-	-	-	-	+	+	+	-	-	-	-	-	-	-			-	-	-			-	-	-	х	х	-	+	+	-
N27	1871	Geneious Contigs	11	7						15																							1	1
		SPAdes Contigs								7																							1
		Reads to ref seq	33	34						58																							21	13
		Pairwise identity	86.6	97.2						94.0																							97.1	98.1
		% Of Ref Seq	32.9	49.0						94.8																							90.1	74.8
		Validation	+	+	-	-	-	-	-	+	-	-	-	+	-	-	-	-	-			-	-	-			-	-	-	х	х	-	+	+	-
N28	1873	Geneious Contigs	41	1	10	2		7		8		4				4		2															2	1
		SPAdes Contigs	41	1	8	1		4								2		3															1
		Reads to ref seq	804	633	1192	500		154	1	145		29				3267	321	1287					1	3									55	30
		Pairwise identity	89.6	98.8	93.7	96.6		92.9	98.6	89.7		88.6				98.6	98.0	99.0					86.4	99.1									94.5	94.7
		% Of Ref Seq	99.7	99.5	100.0	87.7		93.5	2.9	77.7		37.0				99.8	6.8	99.9					10.6	13.3									98.9	98.3
		Validation	+	+	+	+	-	+	-	+	+	+	-	-	-	+	-	+	-			-	-	-			-	-	-	х	х	-	+	+	-
N29	1875	Geneious Contigs	23	12				2		11																							1	1
		SPAdes Contigs								4
		Reads to ref seq	86	63				24		201													1	1	2								8	13
		Pairwise identity	88.6	97.7				87.1		90.8													89.4	99.5	96.0								93.1	96.7
		% Of Ref Seq	68.5	77.1				29.4		74.2													8.5	4.7	10.9								97.3	87.7
		Validation	+	+	-	-	-	+	-	+	+	+	-	-	-	-	-	-	-			-	-	+			-	-	-	х	х	-	+	+	-
N30	1876	Geneious Contigs	26	9						8					8	3	2	1															1
		SPAdes Contigs	11	1						1					8		1	1
		Reads to ref seq	159	87						126					480	474	2649	2470															15	1
		Pairwise identity	90.2	97.3						91.7					95.4	96.8	98.9	98.9															99.5	95.1
		% Of Ref Seq	85.4	77.2						71.5					93.9	32.2	53.8	100.0															95.6	53.6
		Validation	+	+	-	-	-	-	-	+	-	-	-	-	+	+	+	+	-			-	-	-			-	-	-	х	х	-	+	+	-
N31	1883	Geneious Contigs	11																														1	1
		SPAdes Contigs	17
		Reads to ref seq	828																					1									2	38
		Pairwise identity	90.9																					97.4									87.9	97.5
		% Of Ref Seq	98.1																					1.0									79.0	90.7
		Validation	+	-	-	-	-	-	-	+	+	-	-	-	-	-	-	-	-			-	-	+			-	-	-	х	х	+	+	+	-
N32	1885	Geneious Contigs	21	8				4		4
		SPAdes Contigs	27	2				4
		Reads to ref seq	639	70				119		66																							1	44
		Pairwise identity	88.4	97.7				92.9		92.9																							100.0	97.7
		% Of Ref Seq	99.6	79.9				86.1		50.0																							56.3	95.0
		Validation	+	+	-	-	-	+	-	+	+	-	-	-	-	-	-	-	-			-	-	-			-	-	-	х	х	-	+	+	-
N34	1542	Geneious Contigs	17	6						6																							1	1
		SPAdes Contigs	1	3																													2
		Reads to ref seq	59	116						42														1									36	23
		Pairwise identity	88.2	98.1						91.3														100.0									96.6	96.5
		% Of Ref Seq	42.9	92.8						44.2														0.9									96.2	96.7
		Validation	+	+	-	-	-	-	-	+	-	-	-	-	-	-	-	-	-			-	-	-			-	-	-	х	х	-	+	+	-
N35	1549	Geneious Contigs	14	9																														1
		SPAdes Contigs	7	2
		Reads to ref seq	205	80																			3	4	1	3							2	25
		Pairwise identity	90.6	97.5																			85.1	98.0	97.9	95.2							87.0	97.8
		% Of Ref Seq	85.0	79.7																			19.6	16.2	6.1	13.6							51.4	91.4
		Validation	+	+	-	-	-	-	-	+	+	-	-	-	-	-	-	-	-			-	-	+			-	-	-	х	х	-	-	+	-
N36	1561	Geneious Contigs	26	13						11																								1
		SPAdes Contigs	12	3						1
		Reads to ref seq	317	82				14	3	234												1			1								4	16
		Pairwise identity	88.9	98				86.8	96.3	94.7												97.0			99.4								93.9	98.4
		% Of Ref Seq	86.3	82.6				24.0	5.7	88.8												9.4			5.2								61.5	98.3
		Validation	+	+	-	-	-	+	-	+	+	+	-	-	-	-	-	-	-			-	-	-			-	-	-	х	х	-	+	+	-
N37	1872	Geneious Contigs	29	5								1																					1	1
		SPAdes Contigs	26	2																													2
		Reads to ref seq	520	167								12																					44	48
		Pairwise identity	89.1	97.7								89.5																					96.4	97.6
		% Of Ref Seq	98.0	95.8								21.0																					98.9	99.3
		Validation	+	+	-	-	-	-	-	+	+	+	-	-	-	-	-	-	-			-	-	-			-	-	-	х	х	+	+	+	-
N38	1581	Geneious Contigs	21	7						8																							1	1
		SPAdes Contigs	8	4						5																							1
		Reads to ref seq	637	160						327												2	1	1	3								41	31
		Pairwise identity	89.0	97.7						95.9												94.2	90.2	98.0	96.9								97.4	98.6
		% Of Ref Seq	96.3	97.1						87.3												13.7	6.9	3.8	13.1								100.0	98.3
		Validation	+	+	-	-	-	-	-	+	+	+	-	-	-	-	-	-	-			+	-	+			-	-	-	х	х	-	+	+	-
N39	1584	Geneious Contigs	14	1				1		30						2																	1	1
		SPAdes Contigs	13	1				1		9						1																	1
		Reads to ref seq	944	352				1009		799						2350																	68	51
		Pairwise identity	89.9	98.2				97.4		89.9						98.6																	98.0	97.5
		% Of Ref Seq	94.0	99.3				99.6		91.8						99.6																	99.2	99.3
		Validation	+	+	-	-	-	+	-	+	+	+	-	-	-	+	-	-	-			-	-	-			-	-	-	х	х	-	+	+	-
N40	1587	Geneious Contigs	26	1						15																							1	1
		SPAdes Contigs	12							4
		Reads to ref seq	168	22						353																							13	20
		Pairwise identity	88.5	96.6						92.7																							94.6	98.1
		% Of Ref Seq	87.4	41.9						93.2																							98.1	98.7
		Validation	+	+	-	-	-	-	-	+	-	-	-	-	-	-	-	-	-			-	-	-			-	-	-	х	х	-	+	+	-
N41	1588	Geneious Contigs	22	8						31		2				4	21																1	1
		SPAdes Contigs	14	1						11						1	15																1
		Reads to ref seq	567	90						880		19				1936	1144					4	3	3	6								20	20
		Pairwise identity	90.2	97.6						89.7		87.6				96.7	94.8					97.1	90.3	99.3	99.8								94.9	97.1
		% Of Ref Seq	90.8	90.3						94.8		20.9				99.8	99.9					35.0	17.7	9.7	25.1								98.1	98.3
		Validation	+	+	-	-	-	+	-	+	+	+	-	-	-	+	+	-	-			-	+	+			-	-	-	х	х	-	+	+	-
N42	1862	Geneious Contigs	11	6																													2	1
		SPAdes Contigs	12																														2
		Reads to ref seq	228	40																			3	7	1								145	45
		Pairwise identity	90.3	97.3																			88.6	98.5	100.0								95.7	98.2
		% Of Ref Seq	77.7	56.6																			21.0	28.1	3.3								99.5	98.7
		Validation	+	+	-	-	-	-	-	-	+	-	-	-	-	-	-	-	-			-	-	+			-	-	-	х	х	-	+	+	-
N43	1867	Geneious Contigs	8	9																										2			1	1
		SPAdes Contigs	2	3																										1			2
		Reads to ref seq	1391	99																								380	102				253	139
		Pairwise identity	91.9	97.8																								99.4	98.2				97.7	98.0
		% Of Ref Seq	94.2	84.6																								99.9	99.9				99.7	99.3
		Validation	+	+	-	-	-	-	-	-	+	-	-	-	-	-	-	-	-			-	-	-			-	-	+	х	х	-	+	+	-
N44	1886	Geneious Contigs	8	9																											1	1	2	1
		SPAdes Contigs																														1	1
		Reads to ref seq	27	53																													40	33
		Pairwise identity	87.9	97.7																													98.2	96.8
		% Of Ref Seq	32.1	64.3																													92.6	96.0
		Validation	+	+	-	-	-	-	-	-	+	-	-	-	-	-	-	-	-			-	-	+			-	-	-	х	х	+	+	+	-
N45	1888	Geneious Contigs	1	9	28		10					5			23																		1	1
		SPAdes Contigs	2		25		1								26																		1
		Reads to ref seq	196	51	720		947					24			1098								1	4		3							19	26
		Pairwise identity	94.0	97.3	88.6		97.7					87.4			93.7								88.6	98.6		94.8							97.1	96.5
		% Of Ref Seq	63.3	68.3	97.9		99.8					38.7			96.0								7.1	16		13.4							94.8	99.0
		Validation	+	+	+	-	+	-	-	-	+	+	-	+	+	-	-	-	-			-	-	+			-	-	-	х	х	-	+	+	-
N46	1889	Geneious Contigs	15	3							2																			2				1
		SPAdes Contigs	8	1																										3
		Reads to ref seq	789	1580							13											2	5	9	4	1		830	178				2	26
		Pairwise identity	91.7	98.9							93.8											98.6	89.7	97.4	98.1	97.8		99.6	98.8				89.4	98.3
		% Of Ref Seq	92.2	99.8							20.2											20.5	33.3	30.2	21.6	6.3		100.0	97.6				74.6	99.0
		Validation	+	+	-	-	-	-	-	-	+	+	-	-	-	-	-	-	-			-	-	+			-	-	+	х	х	-	+	+	-
N47	1890	Geneious Contigs	24	4				1		15																							1	1
		SPAdes Contigs	21	3						6
		Reads to ref seq	355	167				11		436																							11	26
		Pairwise identity	91.2	97.6				88.0		94.6																							95.0	98.7
		% Of Ref Seq	99.2	95.6				13.3		91.4																							94.8	97.4
		Validation	+	+	-	-	-	+	-	+	+	+	-	-	-	-	-	-	-			-	-	+			-	-	-	х	х	-	+	+	-
N48	1892	Geneious Contigs	6	4	6										20												1						1	1
		SPAdes Contigs	6	4	4										13												1
		Reads to ref seq	407	201	1213										1527							1			2		379						11	10
		Pairwise identity	93.9	98.6	96.5										92.8							98.7			95.5		98.9						96.1	95.8
		% Of Ref Seq	90.0	96.9	99.6										96.9							4.4			3.4		95.9						93.7	84.1
		Validation	+	+	+	-	-	-	-	+	+	-	-	-	+	-	-	-	-			-	-	-			+	-	-	х	х	-	+	+	-

[truncated: 4 more sheets: TableS11 , Table S12 , Table S13 , Table S14 ]
